# Supplementary material for: Coping of Chronically-Ill Patients during the COVID-19 Pandemic: Comparison between Four Groups
Source: Int J Environ Res Public Health. 2023 Mar 9;20(6):4814. doi: 10.3390/ijerph20064814 (PMC10049622; doi:10.3390/ijerph20064814)
Supplement: Supplementary file 1 [file ijerph-20-04814-s001.zip]

Archive with 1 entries (1 files):
- ijerph-2249402-supplementary.pdf
